# Supplementary material for: Multi-Substituted Quinolines as HIV-1 Integrase Allosteric Inhibitors
Source: Viruses. 2022 Jul 2;14(7):1466. doi: 10.3390/v14071466 (PMC9324412; doi:10.3390/v14071466)
Supplement: Supplementary file 1 [file viruses-14-01466-s001.zip]

Archive with 1 entries (1 files):
- viruses-1770254-supplementary.pdf
